# Supplementary material for: MiRNA-34c Regulates Bovine Sertoli Cell Proliferation, Gene Expression, and Apoptosis by Targeting the AXL Gene
Source: Animals (Basel). 2021 Aug 13;11(8):2393. doi: 10.3390/ani11082393 (PMC8388803; doi:10.3390/ani11082393)
Supplement: Supplementary file 1 [file animals-11-02393-s001.zip]

Archive with 1 entries (1 files):
- animals-1272266-supplementary.pdf
